# Supplementary material for: Approach to Decompensated Right Heart Failure in the Acute Setting
Source: J Clin Med. 2024 Feb 2;13(3):869. doi: 10.3390/jcm13030869 (PMC10856072; doi:10.3390/jcm13030869)
Supplement: Supplementary file 1 [file jcm-13-00869-s001.zip]

Archive with 1 entries (1 files):
- jcm-2838427 Supplementary Materials.pdf
